# Supplementary material for: Improvement of Broad-Spectrum Disease-Resistant Rice by the Overexpression of BSR1 via a Moderate-Strength Constitutive Promoter and a Pathogen-Inducible Promoter
Source: Plants (Basel). 2024 Apr 18;13(8):1138. doi: 10.3390/plants13081138 (PMC11054640; doi:10.3390/plants13081138)
Supplement: Supplementary file 1 [file plants-13-01138-s001.zip]

Archive with 1 entries (1 files):
- plants-2946972-supplementary.pdf
